# Supplementary material for: An Annotation-Free Pipeline for 3D Auricular Bowl Atlas Construction and Statistical Shape Modelling from Surface Scans
Source: Sensors (Basel). 2026 Jun 1;26(11):3493. doi: 10.3390/s26113493 (PMC13259287; doi:10.3390/s26113493)
Supplement: Supplementary file 1 [file sensors-26-03493-s001.zip]

Archive with 1 entries (1 files):
- sensors-4174073-supplementary.pdf
